# Supplementary material for: Effectiveness of a natural wellness group program using interactive real-time video for unmarried mothers: A quasi-experimental study
Source: PLoS One. 2023 Apr 13;18(4):e0284340. doi: 10.1371/journal.pone.0284340 (PMC10101457; doi:10.1371/journal.pone.0284340)
Supplement: S1 Dataset — (XLSX) [file pone.0284340.s004.xlsx]

## Sheet: Ploseone_Dataset
no	group	age	H1	H2	H3	H4	H5	H6	H7	H8	H9	H10	H11	H12	H13	H14	D1	D2	D3	D4	D5	D6	D7	D8	D9	D10	D11	D12	A1	A2	A3	A4	A5	A6	A7	A8	A9	A10	A11	S1	S2	S3	S4	S5	S6	S7	S8	S9	S10
1	1	41	2	3	2	2	2	2	2	2	4	3	2	3	2	3	1	2	3	2	1	1	1	1	1	1	0	1	2	1	1	3	2	4	4	3	2	1	4	2	2	3	2	3	2	2	4	2	3
2	1	43	2	3	3	4	3	3	3	1	3	3	2	3	3	4	3	3	2	1	1	1	2	1	1	0	0	2	1	1	1	2	1	1	1	1	1	1	1	1	1	2	2	3	1	1	2	2	2
3	1	46	3	1	2	2	2	2	2	3	2	2	3	2	2	2	0	1	1	1	0	1	0	0	1	1	0	1	1	0	0	1	1	1	1	0	0	1	1	2	2	2	2	2	2	2	2	2	2
4	1	33	3	2	2	2	2	2	2	3	3	3	3	2	2	3	1	1	0	1	1	1	0	0	0	0	1	1	0	0	0	2	1	1	1	2	0	0	1	2	2	1	2	2	4	3	3	1	2
5	1	34	2	3	3	3	2	4	3	1	4	4	1	4	4	4	3	3	3	4	3	3	3	3	3	2	1	4	3	3	2	1	4	3	2	4	3	2	3	1	1	4	2	3	1	1	3	3	3
6	1	30	3	2	2	2	2	2	1	3	3	2	3	2	2	2	0	0	0	0	0	0	0	0	0	0	0	0	0	0	0	0	0	0	0	0	0	0	0	3	3	1	3	1	3	3	2	1	1
7	1	36	3	2	2	3	2	2	3	3	3	3	2	3	3	3	1	2	2	3	1	2	0	1	1	2	0	3	3	3	2	2	1	2	2	3	2	2	1	2	2	2	2	2	2	1	3	2	2
8	1	22	3	2	1	1	1	1	3	2	4	4	2	1	2	3	0	0	1	1	0	0	0	0	0	0	3	3	0	0	0	1	0	0	1	1	0	0	1	2	1	1	2	2	2	2	3	2	2
9	1	37	3	2	2	2	2	2	4	2	4	4	2	4	3	3	0	1	1	2	0	2	0	1	0	0	3	1	4	3	3	3	2	3	4	2	2	2	3	2	3	2	2	1	3	2	3	2	2
10	1	40	3	2	2	2	2	1	2	3	3	2	4	1	3	2	1	1	1	0	0	0	0	1	1	1	2	3	1	1	0	1	1	1	0	1	1	2	1	3	3	2	3	2	2	3	3	1	2
11	1	42	2	3	3	2	3	3	3	3	3	4	3	3	2	2	1	1	1	2	0	1	1	1	3	0	3	3	1	2	1	1	1	2	2	3	1	3	2	2	2	1	3	2	3	3	3	2	2
12	1	32	3	1	3	2	3	2	3	3	2	3	2	1	2	3	1	1	1	0	1	1	0	1	3	0	0	0	1	1	1	1	0	1	1	0	1	0	1	1	3	2	2	2	2	2	2	2	2
13	1	31	3	1	2	2	1	1	3	3	2	3	2	1	2	3	1	1	1	0	0	1	0	0	0	0	0	0	1	0	1	2	0	0	2	3	0	0	1	3	4	2	3	1	4	2	2	1	1
14	1	41	2	3	2	3	2	2	3	3	3	3	3	2	2	2	0	1	0	0	0	0	0	0	0	0	0	1	0	0	0	1	1	0	1	2	0	0	1	3	2	1	3	2	3	3	3	1	1
15	1	35	2	1	2	2	3	2	2	1	3	3	2	1	3	3	2	3	3	2	0	0	1	0	0	2	0	4	1	1	0	2	0	1	0	3	0	0	1	1	1	2	1	3	1	2	3	4	3
16	1	21	3	1	3	2	3	1	1	3	2	3	3	1	2	2	0	0	0	0	0	0	0	0	0	0	0	1	0	0	0	0	0	0	0	0	0	0	0	3	3	1	3	1	3	3	3	1	1
17	1	35	2	2	1	3	1	2	4	3	4	4	2	1	3	3	1	2	1	0	1	0	0	0	2	1	2	2	0	1	1	3	1	1	2	3	0	0	1	3	2	4	3	3	1	1	3	2	3
18	1	28	3	2	2	2	2	2	3	2	3	4	2	3	3	4	1	1	1	3	2	3	3	2	2	4	0	3	2	3	3	3	2	3	3	3	2	3	2	2	3	3	2	2	2	2	4	3	3
19	1	43	3	1	2	1	2	1	2	4	2	2	3	2	2	2	1	1	1	1	0	1	0	1	1	0	1	1	1	1	1	2	1	1	1	1	1	1	1	3	3	3	3	3	3	2	2	1	1
20	2	29	2	2	3	3	3	2	4	3	3	4	2	2	2	3	1	1	1	0	0	2	1	0	0	0	0	0	0	1	0	0	0	0	0	0	0	0	1	3	3	1	2	1	3	3	2	1	1
21	2	31	1	3	3	3	2	3	2	1	3	3	2	4	3	3	2	2	2	1	0	1	0	1	0	0	0	3	2	2	3	0	1	1	1	1	1	0	2	4	2	2	3	1	1	3	3	1	1
22	2	37	2	2	3	2	2	2	3	2	3	3	2	2	3	3	2	2	1	2	1	1	0	0	1	1	0	4	1	1	1	1	2	1	2	4	1	1	1	2	2	3	2	2	2	1	3	2	3
23	2	38	4	1	1	1	1	1	2	3	3	3	3	2	2	3	1	0	1	0	0	0	0	0	0	0	0	0	0	0	0	1	0	0	0	0	0	1	1	4	2	1	3	1	4	4	2	1	2
24	2	34	3	1	2	2	2	2	1	3	4	3	4	1	1	3	0	0	0	0	0	0	0	0	0	0	3	3	0	0	0	1	0	1	1	2	0	1	1	4	3	1	4	1	4	3	4	1	1
25	2	24	2	3	1	2	1	2	3	2	3	3	2	2	3	3	1	1	2	1	1	0	1	0	1	0	0	1	0	1	0	0	0	1	1	1	0	1	0	2	2	3	2	3	2	3	4	2	3
26	2	38	3	1	2	2	1	1	1	2	4	4	2	2	2	3	0	1	3	1	0	1	0	0	0	1	0	4	1	0	0	0	0	1	1	1	0	0	1	2	2	1	3	3	1	1	4	1	3
27	2	34	3	2	2	2	2	2	3	3	3	3	2	3	2	4	1	1	1	1	0	1	1	0	0	0	1	1	1	1	1	1	0	1	0	1	1	0	1	4	3	1	3	2	3	2	2	1	2
28	2	45	2	3	3	2	2	2	3	3	1	4	2	2	3	2	0	0	1	1	0	1	0	0	0	0	1	0	0	0	1	1	0	0	0	1	0	0	1	3	2	2	4	1	2	1	3	2	3
29	2	42	2	3	3	3	3	3	4	1	3	4	2	3	3	4	2	1	2	3	2	2	2	1	2	1	1	3	1	1	2	3	3	3	3	4	0	3	2	2	1	3	2	3	1	1	3	3	3
30	2	33	2	3	2	3	3	2	4	3	3	4	1	3	3	4	1	1	2	2	1	1	1	1	1	0	3	0	1	1	1	2	1	1	2	1	0	3	2	2	2	2	3	2	2	2	2	1	2
31	2	22	2	2	2	1	4	2	2	3	3	3	3	1	2	3	1	1	0	0	1	2	0	0	1	0	3	0	0	1	0	1	0	3	1	0	0	2	2	2	3	3	3	3	3	2	4	1	3
32	2	30	2	2	3	3	4	3	3	1	4	4	2	3	3	3	1	1	2	1	0	3	1	1	0	1	0	4	1	1	0	0	0	1	4	3	1	4	2	3	3	2	3	1	3	2	2	1	2
33	2	47	2	2	3	3	3	3	3	3	3	3	2	2	2	3	1	2	1	1	0	1	0	1	0	2	0	3	1	1	1	1	0	1	4	1	1	2	1	3	3	2	2	2	2	2	2	1	1
34	2	42	2	1	2	1	1	1	1	3	4	2	3	2	2	3	1	1	1	1	0	0	0	0	0	1	1	0	2	1	1	2	2	2	1	2	2	1	0	3	3	1	3	1	4	3	2	1	1
35	2	39	2	3	3	4	3	2	3	1	2	3	3	2	1	4	2	3	3	2	0	4	1	2	0	1	0	3	3	2	0	3	1	1	2	2	1	3	0	4	4	3	3	1	3	3	2	1	1
36	2	38	1	1	3	3	3	1	3	1	4	4	1	2	2	4	4	4	4	4	4	4	4	4	4	0	4	4	4	4	4	4	4	4	4	4	4	4	4	1	2	3	1	4	1	1	1	4	2
37	2	27	2	2	2	2	3	2	2	2	3	3	2	3	3	3	1	1	1	1	1	1	0	0	0	0	0	0	1	1	1	1	1	1	3	1	1	1	1	2	2	1	2	2	2	2	2	1	2
[truncated: 36 more columns]

## Sheet: Data dictionary
Variable	Description
group	group (1=control group, 2=experimental group)
age	age
H	phsical health and mental health
D	depression
A	anxiety
S	self esteem
PS	parenting stress
